# Supplementary material for: Anion Exchange Affinity-Based Controllable Surface Imprinting Synthesis of Ultrathin Imprinted Films for Protein Recognition
Source: Polymers (Basel). 2022 May 14;14(10):2011. doi: 10.3390/polym14102011 (PMC9144501; doi:10.3390/polym14102011)
Supplement: Supplementary file 1 [file polymers-14-02011-s001.zip]

Archive with 1 entries (1 files):
- polymers-1699176-supplementary.pdf
